# Supplementary material for: Awake Bruxism Identification: A Specialized Assessment Tool for Children and Adolescents—A Pilot Study
Source: Int J Environ Res Public Health. 2025 Jun 22;22(7):982. doi: 10.3390/ijerph22070982 (PMC12294309; doi:10.3390/ijerph22070982)
Supplement: Supplementary file 1 [file ijerph-22-00982-s001.zip]

Archive with 1 entries (1 files):
- ijerph-3595131-supplementary.pdf
